# Supplementary material for: Stratification of Volunteers According to Flavanone Metabolite Excretion and Phase II Metabolism Profile after Single Doses of ‘Pera’ Orange and ‘Moro’ Blood Orange Juices
Source: Nutrients. 2021 Jan 30;13(2):473. doi: 10.3390/nu13020473 (PMC7910827; doi:10.3390/nu13020473)
Supplement: Supplementary file 1 [file nutrients-13-00473-s001.zip]

Archive with 7 entries (6 files):
- supplementary/
- supplementary/HassimottoNMA_Figure S1.tif
- supplementary/HassimottoNMA_Figure S2.tif
- supplementary/HassimottoNMA_Figure S3.tif
- supplementary/HassimottoNMA_Figure S4.tif
- supplementary/HassimottoNMA_Supplementary materials.docx
- supplementary/HassimottoNMA_Supplementary materials_Table S6.xlsx
