# Supplementary material for: Stratification of Volunteers According to Flavanone Metabolite Excretion and Phase II Metabolism Profile after Single Doses of ‘Pera’ Orange and ‘Moro’ Blood Orange Juices
Source: Nutrients. 2021 Jan 30;13(2):473. doi: 10.3390/nu13020473 (PMC7910827; doi:10.3390/nu13020473)
Supplement: Supplementary file 1 [file nutrients-13-00473-s001.zip › supplementary/HassimottoNMA_Supplementary materials_Table S6.xlsx]

## Sheet: Pera
Table S6. Phase II metabolites of flavanones detected in urine by LC-ESI-MS/MS after single dose of pasteurized Pera and Moro orange juices
Compound	Excretion time	Non-obese (n = 17)	Obese (n = 10)	p-value		Orange juice cv. Pera				Common volunteers
						A	B	p-value		A	B	p-value
						(n = 10)	(n = 17)			(n = 5)	(n = 10)
Hesperetin-sulfate	0 - 4h	12230105.01 ± 6192537.73 a	97422.97 ± 55432.60 b	0.021		6556563.28 ± 6126093.32	11082913.95 ± 7370966.13	0.935		10852598.26 ± 10100692.57	5458339.56 ± 5266371.17	0.101
	4 - 8h	86157569.37 ± 62915025.14 a	27724682.21 ± 27126255.83 b	0.052		117933559.27 ± 98124371.13	28342734.88 ± 13516305.16	0.806		190653933.79 ± 177145288.17	27011129.36 ± 16105314.09	0.306
	8 - 12h	13259528.93 ± 5969715.60	6847237.47 ± 4191075.33	0.380		2262850.60 ± 1039712 b	20745410.76 ± 6644468.26 a	0.004		2933270.75 ± 1788872.05	12991493.85 ± 9403054.22	0.165
	12 - 24h	4434933.29 ± 3359612.94	6476973.94 ± 2807921.26	0.724		11941799.05 ± 835137.56 a	3065819.51 ± 1666454.88 b	0.053		11106661.48 ± 0.00	2828246.94 ± 2129409.59	0.157
	Total	95710529.84 ± 58062684.31 a	22117751.45 ± 17125883.91 b	0.003		113390840.21 ± 88026377.81	35772093.47 ± 12186225.81	0.953		201733441.64 ± 175096781.36	31186300.91 ± 16340695.80	0.317
Hesperetin-sulfo-glucuronide	0 - 4h	1615848.03 ± 1389824.59	24205.41 ± 18071.31	0.296		11261945.33 ± 0.00	190361.08 ± 162544.40	0.117		11261945.33 ± 0.00	26153.91 ± 11196.03	0.157
	4 - 8h	51591999.52 ± 18843599.83	138774927.06 ± 122157578.85	0.061		63600763.78 ± 35270397.76	91684886.59 ± 64590401.15	0.846		88650609.68 ± 69428790.29	113510326.68 ± 97404389.36	0.671
	8 - 12h	78720795.30 ± 43833846.62	232339747.73 ± 199612866.61	0.733		28744147.43 ± 24060562.84	183973338.93 ± 110450450.04	0.084		46114082.39 ± 42204312.21	231401457.74 ± 199748427.57	0.610
	12 - 24h	22954041.34 ± 16002890.21	4810564.87 ± 2298478.16	0.499		44729927.09 ± 37652022.98	6105201.05 ± 2994119.72	0.643		97461666.74 ± 97334379.96	6469457.79 ± 4512937.01	0.794
	Total	127314494.54 ± 38577251.03 b	300263976.32 ± 257571467.54 a	0.056		94492672.31 ± 33992245.07	248356438.08 ± 152322068.70	0.725		149048809.41 ± 57352552.93	303817520.66 ± 256867702.68	0.462
Hesperetin-diglucuronide	0 - 4h	2426173.35 ± 1433322.58	269851.68 ± 212132.85	0.076		1625737.74 ± 1347632.11	1528717.33 ± 1177145.07	0.865		2727616.08 ± 2415796.81	2117374.40 ± 1885475.81	0.624
	4 - 8h	16194213.28 ± 8077960.06	33304130.28 ± 28763304.16	0.136		23224955.51 ± 15198022.76	19960395.88 ± 13319828.69	0.655		28872109.37 ± 26096648.27	27208068.67 ± 22248588.54	0.739
	8 - 12h	19784039.45 ± 12443559.19	44554581.56 ± 38687856.93	0.821		6228618.12 ± 5004192.73	39276877.66 ± 22777577.83	0.145		9803430.96 ± 7847266.08	39588391.64 ± 34912062.04	0.903
	12 - 24h	7702843.00 ± 3985192.67	766706.32 ± 278504.32	0.788		10919675.57 ± 5716654.73 a	946160.44 ± 702870.30 b	0.003		20613713.45 ± 9998983.52 a	146444.20 ± 74044.77 b	0.013
	Total	43751853.06 ± 15438998.67	64371901.97 ± 55059189.88	0.071		38268193.99 ± 18685071.32	59106975.40 ± 33551539.41	0.960		62016869.86 ± 33786828.08	66310183.21 ± 54795879.67	0.391
Narigenin-sulfo-glucuronide	0 - 4h	31677.67 ± 22225.55 a	524.91 ± 264.09 b	0.014		9667.80 ± 8233.56	26453.16 ± 22723.74	0.705		34309.77 ± 0.00	2405.57 ± 1037.73	0.157
	4 - 8h	12476.84 ± 5122.36	5582.11 ± 4811.66	0.101		12325.31 ± 7366.51	7741.45 ± 3861.47	0.745		21280.25 ± 13525.03	7000.14 ± 5514.59	0.302
	8 - 12h	5810.44 ± 2275.51	3904.06 ± 1813.56	0.782		3939.38 ± 2136.27	5444.16 ± 1936.95	0.925		3939.38 ± 2136.27	3445.43 ± 1254.56	1.000
	12 - 24h	15791.49 ± 7326.36	6618.94 ± 3761.64	0.266		23494.71 ± 9805.08 a	3737.37 ± 1821.17 b	0.010		41332.17 ± 16222.19 a	3977.50 ± 3022.49 b	0.013
	Total	39415.73 ± 13268.51	13469.22 ± 5190.64	0.102		36332.76 ± 13400.95	25126.02 ± 11526.23	0.292		64113.77 ± 20233.49 a	12716.88 ± 5219.77 b	0.009
Narigenin-7-O-glucuronide*	0 - 4h	1896490.76 ± 979687.46	87328.20 ± 42035.75	0.396		909322.05 ± 746986.96	1434119.22 ± 929980.94	0.821		1459006.14 ± 1348994.16	970023.29 ± 862259.04	0.947
	4 - 8h	659231.93 ± 321341.52	176122.81 ± 117800.87	0.248		673830.50 ± 514023.50	366462.7 ± 153759.5	0.920		1119254.57 ± 1034963.27	158235.14 ± 115369.69	0.178
	8 - 12h	1496269.86 ± 890787.02	903358.57 ± 815203.88	0.308		656067.88 ± 596918.88	1577764.81 ± 890593.18	0.062		1036427.04 ± 949305.32	927351.57 ± 724421.31	0.624
	12 - 24h	3350698.11 ± 2361881.46	1036445.38 ± 625808.74	0.726		5782178.56 ± 3912444.81 a	529255.67 ± 351233.60 b	0.035		11220528.34 ± 7352529.78 a	659628.49 ± 563147.50 b	0.020
	Total	7203116.50 ± 2729533.39	2000541.75 ± 967523.48	0.175		7799253.21 ± 4258215.03	3792109.76 ± 1419596.41	0.248		14835216.10 ± 7534596.48 a	2618236.16 ± 1156615.31 b	0.050
Narigenin-diglucuronide	0 - 4h	1797495.72 ± 1051803.66 a	131942.65 ± 49615.54 b	0.023		850464.67 ± 443480.10	1303247.10 ± 987145.60	0.796		1374586.96 ± 832989.22	382943.07 ± 185617.63	0.217
	4 - 8h	2422376.24 ± 853780.79 a	1247321.68 ± 1124258.74 b	0.023		2892876.33 ± 1569873.16	1570192.66 ± 609110.89	0.308		4007045.00 ± 2791138.36	1695098.11 ± 971228.56	0.317
	8 - 12h	3654908.33 ± 2935947.21	2835727.20 ± 2502490.61	0.503		871751.14 ± 262175.96	4136174.10 ± 2734470.68	0.290		960739.79 ± 318374.14	1998522.19 ± 1760308.42	0.066
	12 - 24h	1423525.63 ± 829962.14	232879.18 ± 91270.71	0.833		2272031.03 ± 1272267.19 a	149055.72 ± 75809.63 b	0.007		4289148.33 ± 2289048.66 a	121536.96 ± 95127.00 b	0.020
	Total	8467374.77 ± 2936298.77 a	3334493.94 ± 2672328.87 b	0.016		5991867.03 ± 2097441.38	6904214.13 ± 3181157.12	0.482		10164454.72 ± 3193496.50 a	3978142.53 ± 2622795.35 b	0.037
Total hesperetin		255516815.10 ± 81347410.74 b	384541854.60 ± 327907409.68 a	0.035		246151706.50 ± 121234137.94	336922784.57 ± 193717242.31	0.960		412799120.91 ± 223499492.78	398195374.69 ± 326014396.81	0.221
Total narigenin		15707588.43 ± 4432189.03 a	5348504.91 ± 3510701.71 b	0.024		13827453.00 ± 5812675.70	10719971.91 ± 3847513.33	0.422		25063784.58 ± 9357905.00 a	6607823.88 ± 3508841.44 b	0.027
Total flavonoid		271224403.54 ± 83665422.46 b	389890359.50 ± 331348668.44 a	0.040		259979159.50 ± 123666417.89	347642756.48 ± 195999693.07	0.920		437862905.50 ± 224917310.64	404803198.56 ± 329336555.44	0.221
*Compound confirmed by mass spectrum comparison with external standard. P-value calculated using Mann-Whitney Test. Values in bold letters and different superscript letters indicate statistical significance (p < 0.05) at the same excretion time (mean ± standard error).

## Sheet: Moro
Table S6. Phase II metabolites of flavanones detected in urine by LC-ESI-MS/MS after single dose of pasteurized Pera and Moro orange juices
Compound	Excretion time	Non-obese (n = 17)	Obese (n = 10)	p-value		Orange juice cv. Moro				Common volunteers
						A	B	p-value		A	B	p-value
						(n = 12)	(n = 15)			(n = 5)	(n = 10)
Hesperetin-sulfate	0 - 4h	272227731.81 ± 150360280.58	141452256.01 ± 78549580.48	0.317		285594529.53 ± 137702911.44	125857658.67 ± 101825944.63	0.199		60341111.11 ± 30256844.76	149957937.07 ± 121167443.53	0.881
	4 - 8h	63640385.66 ± 49248361.65	523109.02 ± 345922.24	0.308		396579.05 ± 221409.62	63703650.64 ± 49236913.57	0.174		513105.17 ± 508505.98	71596721.78 ± 56118601.62	0.242
	8 - 12h	3785259.77 ± 2111879.47	13428037.03 ± 11509850.88	0.935		14219195.09 ± 9297167.73	1386972.17 ± 835424.15	0.109		1088773.56 ± 527792.01	166367.83 ± 119202.61	0.248
	12 - 24h	15080199.01 ± 11256871.31	239492.17 ± 146204.63	0.083		16396228.59 ± 12496112.30 a	667555.10 ± 577425.36 b	0.039		28950287.96 ± 21757265.47	724796.52 ± 679853.55	0.068
	Total	152471530.38 ± 81354902.56	91938311.03 ± 54211321.04	0.547		186135770.90 ± 89016875.49 a	85184658.39 ± 68100929.58 b	0.040		66013460.83 ± 22843757.73	125564825.25 ± 101374628.71	0.142
Hesperetin-sulfo-glucuronide	0 - 4h	306723870.94 ± 201320399.93	844213.33 ± 172535.35	0.120		92613065.60 ± 87556800.03	289727803.86 ± 224746779.71	0.641		9680000.00 ± 0.00	520687211.74 ± 389660016.85	0.770
	4 - 8h	40593572.95 ± 17690105.68	44598053.40 ± 17914927.18	0.651		7774709.18 ± 4407572.73 b	69518317.60 ± 20251530.17 a	0.007		5100175.01 ± 2790143.84	79657670.35 ± 28668236.69	0.066
	8 - 12h	20379487.67 ± 7230097.64	93760273.61 ± 47150981.69	0.268		53745929.61 ± 26379443.57	44831287.54 ± 28344938.45	0.264		7789985.46 ± 5671593.53	62836022.99 ± 41944881.66	0.462
	12 - 24h	6610078.32 ± 3358189.16	1369892.16 ± 1032077.06	0.275		8996643.75 ± 4520892.80 a	1127816.36 ± 752460.44 b	0.035		19921096.43 ± 9206340.07	336734.13 ± 215486.60	0.089
	Total	245643667.57 ± 142818108.17	139791926.07 ± 56542707.76	0.616		103127791.78 ± 44444441.27	289088540.54 ± 160579135.32	0.495		30763037.61 ± 7490072.88	403106686.51 ± 236033761.24	0.178
Hesperetin-diglucuronide	0 - 4h	75975566.12 ± 34247321.41	22814168.67 ± 9114045.17	0.954		35637780.44 ± 13384426.14	80495739.08 ± 44060399.75	0.480		39608764.80 ± 29846297.29	127913309.34 ± 67599563.94	0.661
	4 - 8h	32262877.94 ± 11551248.95	14337299.50 ± 5557024.30	0.651		22248954.58 ± 14318024.29	28323631.00 ± 8103191.93	0.262		39864753.00 ± 34146949.77	33654311.00 ± 10859797.12	0.540
	8 - 12h	48257944.18 ± 32891255.48	29599839.05 ± 17272607.27	0.833		54301753.03 ± 42779421.29	29750318.64 ± 15400914.23	0.471		5122071.81 ± 3014779.18	35603050.70 ± 20957853.43	0.624
	12 - 24h	3722439.41 ± 2010006.89	138765.05 ± 79629.70	0.081		5022932.93 ± 2789358.12 a	316645.78 ± 158015.16 b	0.026		11052389.95 ± 5948470.24 a	252311.19 ± 166553.75 b	0.053
	Total	157380125.04 ± 48362210.21	62299485.52 ± 23040074.46	0.292		117211420.98 ± 47790542.39	126127995.28 ± 45714891.57	0.696		95647979.56 ± 48389147.15	171815089.25 ± 64299208.54	0.713
Narigenin-sulfo-glucuronide	0 - 4h	168960.00 ± 0.00	358086.67 ± 224835.92	1		361606.67 ± 223800.63	154880.00 ± 0.00	0.480		203925.33 ± 0.00	154880.00 ± 0.00	0.317
	4 - 8h	8532.07 ± 4729.66	13324.40 ± 5977.51	0.870		7627.27 ± 6087.33 b	13111.10 ± 4748.46 a	0.058		1584.10 ± 765.85 b	7055.38 ± 1845.84 a	0.030
	8 - 12h	8004.14 ± 2346.68	15531.04 ± 7490.20	1.000		8719.08 ± 2747.63	13239.22 ± 6095.50	0.944		8311.53 ± 4546.88	9636.07 ± 4874.85	0.865
	12 - 24h	13739.93 ± 7199.53	5180.34 ± 4169.40	0.349		18571.81 ± 9342.28	3201.66 ± 2073.17	0.085		39037.74 ± 16473.24	940.41 ± 359.98	0.089
	Total	32700.85 ± 13885.72	170759.66 ± 98608.62	0.082		147541.75 ± 83225.98	32879.24 ± 14720.67	0.072		79614.94 ± 40442.24	28793.91 ± 20502.66	0.178
Narigenin-7-O-glucuronide*	0 - 4h	59058822.27 ± 26396499.01	31594618.00 ± 12431771.55	0.449		83689735.56 ± 35400574.78 a	19421545.85 ± 8429455.49 b	0.034		81136258.13 ± 55177614.31	14125965.33 ± 5490474.86	0.306
	4 - 8h	874481.94 ± 497122.94	3584451.96 ± 2704415.57	0.688		463074.35 ± 351425.62	3010254.69 ± 1841519.61	0.079		83923.28 ± 38013.74	1651165.75 ± 841530.70	0.178
	8 - 12h	3370064.79 ± 2420879.73	2418156.00 ± 1497026.94	0.880		4270409.14 ± 3422185.71	2015183.46 ± 1027471.87	0.770		1167282.97 ± 1021643.32	2057393.69 ± 1304320.10	0.806
	12 - 24h	1615243.41 ± 1136322.06	215766.88 ± 163125.30	0.103		2279987.45 ± 1590619.71 a	140417.20 ± 72675.08 b	0.007		4589733.55 ± 3761578.49 a	65083.27 ± 33542.36 b	0.028
	Total	64918612.42 ± 26200272.16	31450915.87 ± 12854057.93	0.725		90703206.50 ± 34830114.01 a	21979139.46 ± 9002025.44 b	0.015		86977197.93 ± 53857383.78	15067906.66 ± 4976907.48	0.111
Narigenin-diglucuronide	0 - 4h	2327983.29 ± 917310.85	2984190.00 ± 1859942.30	0.796		1547592.45 ± 813880.16	3656560.00 ± 1536571.02	0.268		586795.73 ± 158230.04	4840242.00 ± 1975694.75	0.107
	4 - 8h	134693.31 ± 65816.80	4397945.24 ± 4020131.43	0.688		22858.05 ± 4821.83 b	3066329.46 ± 2680078.20 a	0.005		16833.96 ± 6289.04 b	4332144.64 ± 4021579.82 a	0.037
	8 - 12h	2671187.24 ± 2018551.77	1488128.34 ± 800183.22	0.437		3853460.88 ± 2715487.25	897215.87 ± 558252.29	0.228		132747.88 ± 74288.81	1021310.00 ± 766699.46	0.671
	12 - 24h	74297.11 ± 26659.26	14037.43 ± 7389.25	0.193		100784.32 ± 35120.40 a	12658.42 ± 5641.66 b	0.024		169107.48 ± 69572.31 a	11825.91 ± 7868.75 b	0.057
	Total	4620023.23 ± 1903951.52	8283251.78 ± 6184369.28	0.616		5203573.96 ± 2509600.29	6595335.01 ± 4179551.41	0.526		878935.48 ± 195477.24	9235108.97 ± 6192333.44	0.270
Total hesperetin		555495322.99 ± 242338709.33	294029722.62 ± 106197183.96	0.688		406474983.66 ± 135682399.43	500401194.21 ± 266642087.69	0.435		192424477.99 ± 69722635.25	700486601.00 ± 390214600.25	0.903
Total narigenin		69569412.93 ± 27395621.46	39904927.31 ± 14722566.65	0.802		96054322.21 ± 36497651.43 a	28605161.76 ± 10471346.75 b	0.028		87935748.34 ± 53857930.20	24331809.53 ± 9775633.89	0.221
Total flavonoid		625064735.92 ± 242580118.02	333934649.93 ± 110517070.39	0.514		502529305.87 ± 141561916.37	529006355.97 ± 267162002.06	0.242		280360226.33 ± 107877469.06	724818410.53 ± 391380875.09	1.000
*Compound confirmed by mass spectrum comparison with external standard. P-value calculated using Mann-Whitney Test. Values in bold letters and different superscript letters indicate statistical significance (p < 0.05) at the same excretion time (mean ± standard error).
